# Supplementary material for: Carbon-Coated ZnS-FeS2 Heterostructure as an Anode Material for Lithium-Ion Battery Applications
Source: Int J Mol Sci. 2022 Nov 11;23(22):13945. doi: 10.3390/ijms232213945 (PMC9695666; doi:10.3390/ijms232213945)
Supplement: Supplementary file 1 [file ijms-23-13945-s001.zip]

Archive with 1 entries (1 files):
- ijms-1985379-supplementary.pdf
